# Supplementary material for: Cardiac myoglobin deficit has evolved repeatedly in teleost fishes
Source: Biol Lett. 2014 Jun;10(6):20140225. doi: 10.1098/rsbl.2014.0225 (PMC4090546; doi:10.1098/rsbl.2014.0225)
Supplement: Table S1 [file rsbl-2014-0225-File005.xlsx]

## Sheet: Sheet1
Order	Family	Species	Common name	Source	Sample date	SL (cm)	Wet mass (g)	Max species length	Thermal range (degrees Celcius)	Habitat description	USED FOR:	PCR Result	Sanger Sequencing Result
Acipenseriformes	Acipenseridae	Acipenser baerii	Long nosed sturgeon	Cupar Aquatics (http://www.cupargardencentre.co.uk/aquatics/)	2013-09-10	25.5	55.2	200 cm TL	10 to 20	Marine; freshwater; brackish	Heart phenotype identification	Not Performed	Not Applicable
				Cupar Aquatics (http://www.cupargardencentre.co.uk/aquatics/)	"	20.5	52.5	"	"	"	"	"	"
				Cupar Aquatics (http://www.cupargardencentre.co.uk/aquatics/)	"	30	62	"	"	"	"	"	"
				Cupar Aquatics (http://www.cupargardencentre.co.uk/aquatics/)	"	26	57.3	"	"	"	"	"	"
Lepisosteiformes	Lepisosteidae	Lepisosteus oculatus	Spotted gar	Wildwoods (http://www.tropicalfishfinder.co.uk/)	2013-06-05	44.1	23.9	150	12 to 20	Freshwater; brackish; demersal	Heart phenotype identification	Not Performed	Not Applicable
				Wildwoods (http://www.tropicalfishfinder.co.uk/)	"	46	24.2	"	"	"	"	"	"
				Wildwoods (http://www.tropicalfishfinder.co.uk/)	"	46.2	24.5	"	"	"	"	"	"
				Wildwoods (http://www.tropicalfishfinder.co.uk/)	"	36.3	23.8	"	"	"	"	"	"
Anguilliformes	Anguillidae	Anguilla anguilla	European Eel	Wild-caught 56.34'-LAT:2.78'-LON	Not recorded	29	Not recorded	133 cm TL	4 to 20	Marine; freshwater; brackish; demersal	Heart phenotype identification, RNA extraction, PCR and qPCR	Single Band - PCR Assay-1	Myoglobin product confirmed
				Wild-caught 56.34'-LAT:2.78'-LON	2012-09-14	42	69.5	"	"	"	"	"	"
				Wild-caught 56.34'-LAT:2.78'-LON	Not recorded	45	Not recorded	"				"	"
Osteoglossiformes	Pantodontidae	Pantodon buchholzi	Freshwater Butterflyfish	Discountfish.co.uk	2012-03-26	2.21	47	11.9 cm TL	23 to 30	Freshwater; pelagic	Heart phenotype identification, RNA extraction, PCR and qPCR	Single Band - PCR Assay-1	Myoglobin product confirmed
				Discountfish.co.uk	"	2.01	43	"	"		"	"	"
				Discountfish.co.uk	"	1.01	37	"	"		"	"	"
				Discountfish.co.uk	"	1.51	40	"	"		"	"	"
				Discountfish.co.uk	"	2	44	"	"		"	"	"
				Discountfish.co.uk	"	2.77	47	"	"		"	"	"
				Discountfish.co.uk	"	3.62	55	"	"		"	"	"
				Discountfish.co.uk	"	2.24	45	"	"		"	"	"
				Discountfish.co.uk	"	2.13	46	"	"		"	"	"
				Discountfish.co.uk	"	2.34	46	"	"		"	"	"
Osteoglossiformes	Osteoglossidae	Scleropages jardinii	Pearl Arrowana	Discountfish.co.uk	2012-03-23	9.89	10	100 cm SL	15 to 30	Freshwater; pelagic	Heart phenotype identification, RNA extraction, PCR and qPCR	Single Clear Band -PCR Assay-1	Myoglobin product confirmed
				Discountfish.co.uk	"	10.14	10.2	"	"	"	"	"	"
				Discountfish.co.uk	"	7.45	9.5	"	"	"	"	"	"
				Discountfish.co.uk	"	9.62	9.9	"	"	"	"	"	"
				Discountfish.co.uk	"	12.4	11	"	"	"	"	"	"
				Discountfish.co.uk	"	14.1	11.5	"	"	"	"	"	"
Osteoglossiformes	Notopteridae	Chitala chitala	Clown Knifefish	Discountfish.co.uk	2012-03-23	9.8	4.72	122 cm SL	24 to 28	Freshwater; demersal	Heart phenotype identification, RNA extraction, PCR and qPCR	Single Band - PCR Assay-1	Myoglobin product confirmed
				Discountfish.co.uk	"	10.1	4.55	"	"	"	"	"	"
				Discountfish.co.uk	"	10.4	5.18	"	"	"	"	"	"
				Discountfish.co.uk	"	9.9	4.76	"	"	"	"	"	"
				Discountfish.co.uk	"	10.1	4.96	"	"	"	"	"	"
				Discountfish.co.uk	"	10	5.19	"	"	"	"	"	"
Osteoglossiformes	Mormyridae	Gnathonemus petersi	Peters Elephantnose Fish	Discountfish.co.uk	2012-03-23	8.5	4.14	35 cm SL	22 to 28	Freshwater; demersal	Heart phenotype identification, RNA extraction, PCR and qPCR	Single Band - PCR Assay-1	Myoglobin product confirmed
				Discountfish.co.uk	"	9.7	6.51	"	"	"	"	"	"
				Discountfish.co.uk	"	9.1	6.26	"	"	"	"	"	"
				Discountfish.co.uk	"	7.6	2.97	"	"	"	"	"	"
				Discountfish.co.uk	"	8.5	4.33	"	"	"	"	"	"
				Discountfish.co.uk	"	7.8	4.07	"	"	"	"	"	"
				Discountfish.co.uk	"	16.3	28.2	"	"	"	"	"	"
				Discountfish.co.uk	"	14.1	12.8	"	"	"	"	"	"
Cypriniformes	Cyprinidae	Danio rerio	Zebrafish	F10 generation of wild-caught population from Mymensingh, Bangladesh	2012-09-26	3	4.07	3.8 cm SL	18 to 24	Freshwater; benthopelagic	Heart phenotype identification, RNA extraction, PCR and qPCR	Single Band - PCR Assay-1	Not sequenced
				F10 generation of wild-caught population from Mymensingh, Bangladesh	"	3.5	5.6	"	"	"	"	"	"
				F10 generation of wild-caught population from Mymensingh, Bangladesh	"	3.2	4.35	"	"	"	"	"	"
				F10 generation of wild-caught population from Mymensingh, Bangladesh	"	2.8	3.85	"	"	"	"	"	"
Siluriformes	Aspredinidae	Bunocephalus coracoideus	Banjo Catfish	Discountfish.co.uk	2012-10-01	7.9	2.89	11 cm SL	25 to 28	Freshwater; demersal	Heart phenotype identification, RNA extraction, PCR and qPCR	Single Band - PCR Assay-1	Myoglobin product confirmed
				Discountfish.co.uk	"	7.5	2.84	"	"	"	"	"	"
				Discountfish.co.uk	"	6.8	2.5	"	"	"	"	"	"
				Discountfish.co.uk	"	7	2.4	"	"	"	"	"	"
Gymnotiformes	Apteronotidae	Apteronotus albifrons	Black Ghost Knifefish	Discountfish.co.uk	2012-10-01	6.8	1.4	50cm	23 to 28	"	"	"	"
				Discountfish.co.uk	"	6	1.02	"	"	"	"	"	"
				Discountfish.co.uk	"	5.6	0.78	"	"	"	"	"	"
Characiformes	Characidae	Piaractus brachypomus	Red Pacu	Discountfish.co.uk	2012-09-14	7.5	12.8	88 cm TL	23 to 28	Freshwater; pelagic	Heart phenotype identification	Not Performed	Not Applicable
Syngnathiformes	Syngnathidae	Syngnathoides biaculeatus	Alligator Pipefish	Discountfish.co.uk	2012-09-14	18	Unrecorded	29 cm TL	Tropical, range unknown	Marine; reef associated	Heart phenotype identification, RNA extraction, PCR	PCR failed PCR assays 1 and 2	Not possible
Perciformes	Apogonidae	Sphaeramia nematoptera	Pajama Cardinalfish	Discountfish.co.uk	2012-09-14	6.5	6.1	8.5 cm TL	Tropical, range unknown	Marine; reef associated	Heart phenotype identification	Not Performed	Not Applicable
Perciformes	Gobiidae	Amblyeleotris wheeleri	Shrimp Goby	Discountfish.co.uk	2012-09-14	4.1	0.95	10 cm SL	21 to 30	Marine; reef associated	Heart phenotype identification	Not Performed	Not Applicable
Synbranchiformes	Mastacembelidae	Macrognathus armatus	Marbled Spiny Eel	Discountfish.co.uk	2012-10-01	13	5.66	90cm TL	22 to 28	Freshwater; brackish; demersal	Heart phenotype identification, RNA extraction, PCR	Single Band - PCR Assay 1 and 2	Not sequenced
				Discountfish.co.uk	"	13.5	3.75		"	"	"	"	"
Perciformes	Cichlidae	Amatitlania nigrofasciata	Convict Cichlid	Cupar Aquatics (http://www.cupargardencentre.co.uk/aquatics/)	2012-09-27	6.9	10.93	10 cm SL	20 to 36	Freshwater; benthopelagic	Heart phenotype identification, RNA extraction, PCR	Single Band - PCR Assay 1 and 2	Myoglobin product confirmed
				Cupar Aquatics (http://www.cupargardencentre.co.uk/aquatics/)	"	5.8	7.74	"	"	"	"	"	"
				Cupar Aquatics (http://www.cupargardencentre.co.uk/aquatics/)	"	5.8	8.04	"	"	"	"	"	"
				Cupar Aquatics (http://www.cupargardencentre.co.uk/aquatics/)	"	5.3	5.2	"	"	"	"	"	"
Perciformes	Osphronemidae	Trichopodus trichopterus	Three Spot Gourami	Discountfish.co.uk	2012-09-14	4.8	2.08	15cm SL	22 to 28	Freshwater; benthopelagic	Heart phenotype identification, RNA extraction, PCR	Single Band - PCR Assay 1 and 2	Myoglobin product confirmed
				Discountfish.co.uk	"	5.8	2.24	"	"	"	"	"	"
				Discountfish.co.uk	2012-10-01	4.5	2.9	"	"	"	"	"	"
				Discountfish.co.uk	2012-10-01	Unrecorded	Unrecorded	"	"	"	"	"	"
Perciformes	Percidae	Perca fluviatilis	European Perch	Gift from Prof. Herve Migaud: University of Stirling; third generation aquaculture strain	"	4.4	2.15	60 cm SL	10 to 22	Freshwater; brackish; demersal	Heart phenotype identification	Not Performed	Not Applicable
Perciformes	Pholidae	Pholis gunnellus	Butterfish	Wild-caught off St Andrews 56.34'-LAT:2.78'-LON	Unrecorded: Summer 2012	Unrecorded	Unrecorded	25 cm SL	Polar, temperate, range unknown	Marine; brackish; demersal	Heart phenotype identification, RNA extraction, PCR	PCR failed PCR assays 1 and 2	Not possible
				Wild-caught off St Andrews 56.34'-LAT:2.78'-LON	2012-09-27	16	16.9		"	"	"	"	"
				Wild-caught off St Andrews 56.34'-LAT:2.78'-LON	"	11.5	6.78		"	"	"	"	"
Gasterosteiformes	Gasterosteidae	Gasterosteus aculeatus	Three-spined Stickleback	Wild-caught Melton Brook, Leicester 52.39'- LAT:1.06-LON	2012-07-09	4.4	0.87	11 cm TL	4 to 20	Marine; freshwater; brackish; benthopelagic	Heart phenotype identification, RNA extraction, PCR and qPCR	PCR failed PCR assays 1 and 2	Not possible
				Wild-caught Melton Brook, Leicester 52.39'- LAT:1.06-LON	"	4.5	0.79	"	"	"	"	"	"
				Wild-caught Melton Brook, Leicester 52.39'- LAT:1.06-LON	"	4.4	0.93	"	"	"	"	"	"
				Wild-caught Melton Brook, Leicester 52.39'- LAT:1.06-LON	"	4.1	0.74	"	"	"	"	"	"
				Wild-caught Melton Brook, Leicester 52.39'- LAT:1.06-LON	"	3.9	0.55	"	"	"	"	"	"
				Wild-caught Melton Brook, Leicester 52.39'- LAT:1.06-LON	"	4.1	0.53	"	"	"	"	"	"
				Wild-caught Melton Brook, Leicester 52.39'- LAT:1.06-LON	"	5.3	1.61	"	"	"	"	"	"
				Wild-caught Melton Brook, Leicester 52.39'- LAT:1.06-LON	"	5.5	2.05	"	"	"	"	"	"
				Wild-caught Melton Brook, Leicester 52.39'- LAT:1.06-LON	2012-09-27	5.4	1.79	"	"	"	"	"	"
				Wild-caught Melton Brook, Leicester 52.39'- LAT:1.06-LON	2012-09-27	5	1.46	"	"	"	"	"	"
				Wild-caught from St Andrews 56.34'-LAT:2.78'-LON	Unrecorded: Summer 2012	5.8	2.95	"	"	"	"	"	"
				Wild-caught from St Andrews 56.34'-LAT:2.78'-LON	"	6	3.2	"	"	"	"	"	"
				Wild-caught from St Andrews 56.34'-LAT:2.78'-LON	"	6.9	4.41	"	"	"	"	"	"
Gasterosteiformes	Gasterosteidae	Pungitius pungitius	Nine-spined Stickleback	Wild-caught Melton Brook, Leicester 52.39'- LAT:1.06-LON	2012-07-09	4.4	0.87	9 cm TL	10 to 20	Marine; freshwater; brackish; benthopelagic	Heart phenotype identification, RNA extraction, PCR	PCR failed PCR assays 1 and 2	Not possible
				Wild-caught Melton Brook, Leicester 52.39'- LAT:1.06-LON	"	4.5	0.79	"	"	"	"	"	"
				Wild-caught Melton Brook, Leicester 52.39'- LAT:1.06-LON	"	4.4	0.93	"	"	"	"	"	"
				Wild-caught Melton Brook, Leicester 52.39'- LAT:1.06-LON	"	4.1	0.74	"	"	"	"	"	"
				Wild-caught Melton Brook, Leicester 52.39'- LAT:1.06-LON	"	3.9	0.55	"	"	"	"	"	"
				Wild-caught Melton Brook, Leicester 52.39'- LAT:1.06-LON	"	4.1	53	"	"	"	"	"	"
				Wild-caught Melton Brook, Leicester 52.39'- LAT:1.06-LON	"	5.3	1.61	"	"	"	"	"	"
				Wild-caught Melton Brook, Leicester 52.39'- LAT:1.06-LON	"	5.5	2.05	"	"	"	"	"	"
Gasterosteiformes	Gasterosteidae	Spinachia spinachia	Fifteen-spined Stickleback	Wild-caught from St Andrews -immediately processed St Andrews (56.43'-LAT:2.47'-LON)	2012-07-23	7.1	1.01	22 cm SL	Temperate, range unknown	Marine; brackish; benthopelagic	Heart phenotype identification, RNA extraction, PCR	PCR failed PCR assays 1 and 2	Not possible
				Wild-caught from St Andrews -immediately processed St Andrews (56.43'-LAT:2.47'-LON)	"	7.4	1.02	"	"	"	"	"	"
				Wild-caught from St Andrews -immediately processed St Andrews (56.43'-LAT:2.47'-LON)	"	6.8	1.05	"	"	"	"	"	"
				Wild-caught from St Andrews -immediately processed St Andrews (56.43'-LAT:2.47'-LON)	"	7.2	1.13	"	"	"	"	"	"
				Wild-caught from St Andrews -immediately processed St Andrews (56.43'-LAT:2.47'-LON)	"	7.4	1.19	"	"	"	"	"	"
