# Supplementary material for: Cardiac myoglobin deficit has evolved repeatedly in teleost fishes
Source: Biol Lett. 2014 Jun;10(6):20140225. doi: 10.1098/rsbl.2014.0225 (PMC4090546; doi:10.1098/rsbl.2014.0225)
Supplement: Table S2 [file rsbl-2014-0225-File006.xlsx]

## Sheet: Sheet1
Assay	Gene	Species	Sense Primer	Melting Temp (oC)	Antisense Primer	Melting Temp (oC)	Product Size
PCR-1	Myoglobin	Targets any teleost fish	ATGGCTGAYYWYGAYNYRGTTYTGAA	>50	SNRAAKCCSASCWCYTTGTAG	>50	Species dependent (ca. 440bp)
PCR-2	"	Targets any Acanthoptergian fish	TGGTKYTGASCCGTTTATTYA	>50	YRAAGCCCAGCTCTTTGTA	>50	Species dependent (ca. 350bp)
qPCR	"	Anguilla anguilla (European eel)	CCTAAAAGGGAATGGAGGAGTG	60	CAGTTGGAAGTTCTGGAGTTTGA	59	255bp
qPCR	"	Pantodon buchholzi (freshwater butterfly fish)	ACCGAGGTTCTAATCCGTTTG	59	TGTTCAGGGGAATCTTGTGTATG	59	228bp
qPCR	"	Chitala chitala (knife clown fish)	ATGGTGAGGTGTTGCTGAGGA	60	AAACTGCTGCAAGCACATTCC	60	218bp
qPCR	"	Scleropages jardini (Pearl Arrowana)	GACCCGAACGGAATTGGTGC	65	AGCTCGCTCAGCTTCCTCAC	60	163bp
qPCR	"	Gnathonemus petersii (Elephantnose Fish)	CCGCCGTTGAGAAGGACTAC	60	AGCTTCTGCGTGTCGGGATAC	62	81bp
qPCR	"	Danio rerio (zebrafish)	GATTATGCGGCTAACGGAGG	60	GCCATCACTTTCACCAGCACCT	64	286bp
qPCR	"	Apteronotus albifrons(Ghost knife fish)	GTCTTCCCCAGGTTCGTCAAC	61	GGCGAGGGGCTTGAGTGCT	65	143bp
qPCR	"	Bunocephalus coracoideu (Banjo catfish)	ACACGGGAAAGTTGTCTTCACC	61	GAGTGCCTCCGTCGATCTGG	63	187bp
qPCR	"	Trichopodus trichopterus(Three-spot Gourami)	GCCGACTACTCCGCCCAC	61	CCAGAGGTTTGAGGATGGAGTC	60	210bp
qPCR	"	Amatitlania nigrofasciata (Convict cichlid)	AGCAGACTACAATGCCTTTGGGAG	64	AGAGGTTTGAGAATGGCAGCA	60	209bp
qPCR	"	Salmo salar (Atlantic salmon) or Oncorhynchus mykiss (rainbow trout)	GCCAGTGGAGGCTGACTACAAC	60	GATGCCTGCGAACTTAGGGAAC	63	102bp
qPCR	"	Gasterosteus aculeatus (3-Spine Stickleback). Exon3	GAGGTCGTCGGTAACGTCTTGG	63	GCGGCACCCATGTCGGCG	71	103bp
qPCR	Rps13	Targets any teleost fish	GGAYAAGGAYGCYAAGTTCCG	>56	GGAYTCGTACTTCCAGTTGGG	>56	ca. 105 bp
qPCR	Rps29	Targets any teleost fish	CAYCAGCAGCTCTAYTGGAGTCA	>62	CAGCTTVACRAAGCCRATGTC	>58	ca. 160 bp
